# Supplementary material for: Cloning and Functional Characterization of Cold-Inducible MYB-like 17 Transcription Factor in Rapeseed (Brassica napus L.)
Source: Int J Mol Sci. 2023 May 30;24(11):9514. doi: 10.3390/ijms24119514 (PMC10253780; doi:10.3390/ijms24119514)
Supplement: Supplementary file 1 [file ijms-24-09514-s001.zip › Table S1.xlsx]

## Sheet: Supplementary Table S1
Table S1 The primers used in this study.
number	gene ID	primer
1	BnaMYBL17-F	ATGAACAAAATTAGCCACGGCG
2	BnaMYBL17-F	CCGGAAAAGAAGAAGTGTTTCTTG
3	BnActin-rtF	TTGGAACGATACAGAGAAGATTAGCA
4	BnActin-rtR	TTGGACCATTTCTCGATTTGTG
5	BnaMYBL17-rtF	AGGATAATGCTACTGCCGGAC
6	BnaMYBL17-rtR	ACGGTTTTCATCGGGACGAG
7	BnaC01g40540D-rtF	GGTTTGATACCGTAACAAGCACAG
8	BnaC01g40540D-rtR	TGAACCCAACAAACTCGCACA
9	BnaA02g07750D-rtF	TAAGGGCGTCAGCGGAAGTA
10	BnaA02g07750D-rtR	ATAATAAGCACGAAGGGGAGCA
11	BnaC02g41180D-rtF	GCGAAAGAAACAGGAGGGGAG
12	BnaC02g41180D-rtR	TCTTCAGCCGTAGCCATCTCC
13	BnaC01g39050D-rtF	GTGCCTTCACATTTCACCAACC
14	BnaC01g39050D-rtR	TTGGATTTAGGCTCGTTGGC
15	BnaC02g10620D-rtF	CAATGGTCCTGGAGGTGAAACTT
16	BnaC02g10620D-rtR	GCTCGTTGTGTCTAAAGGTATCCC
17	BnaCnng52990D-rtF	GAAGGTCTAAGAAGGAATCCACATC
18	BnaCnng52990D-rtR	TTGTTGTGCCTTGGGTTTCA
19	BnaC01g38980D-rtF	TTGGGAATACGGTTGGTGGG
20	BnaC01g38980D-rtR	GAACAGTCGTGTCTGACGGCTC
21	BnaA01g24630D-rtF	TCGGGAGCAAAACGAAAAAT
22	BnaA01g24630D-rtR	CGTGTAGTCCTCCGATAGTTCCA
