# Supplementary material for: Cloning and Functional Characterization of Cold-Inducible MYB-like 17 Transcription Factor in Rapeseed (Brassica napus L.)
Source: Int J Mol Sci. 2023 May 30;24(11):9514. doi: 10.3390/ijms24119514 (PMC10253780; doi:10.3390/ijms24119514)
Supplement: Supplementary file 1 [file ijms-24-09514-s001.zip › Table S2.xlsx]

## Sheet: Supplementary Table S1
Table S2 Information of genes that were up-regulated and down-regulated by BnaMYBL17
Gene ID (Brassica napus L.)	FPKM				Correlation coefficient	Annotation
	CK	OE9	OE11	OE12
BnaC06g32180D	11.7867	601.067	64.9133	436.08	1	Myb domain
BnaA02g16590D	0.466667	59.4267	32.7233	49.9167	.999*	-
BnaA02g07750D	0.616667	6.20333	3.62	5.53	.999*	Leucine rich repeat 4
BnaAnng02380D	0.463333	20.4667	8.17	17.14	.999*	Homeodomain-like
BnaC01g36360D	1	422.993	296.877	382.013	1.000*	-
BnaC01g38710D	1	22.9033	10.9867	19.7333	.999*	Conserved hypothetical protein CHP01589, plant
BnaC02g43220D	0.266667	3.75333	2.56	3.44333	.999*	C1-like
BnaAnng27190D	0.2	12.78	7.76333	11.5133	.998*	Zinc finger, DHHC-type, palmitoyltransferase
BnaC02g10620D	0.293333	4.65333	2.02	3.8	1.000*	C2 membrane targeting protein
BnaC07g30180D	3.35333	16.17	10.2933	14.0933	.999*	Histidine kinase-like ATPase, ATP-binding domain
BnaC01g40620D	0.0666667	4.11667	1.92	3.58333	.998*	Cysteine synthase A
BnaC04g05650D	0.283333	12.59	5.28333	9.90333	.998*	-
BnaC01g39050D	0.00666667	4.37	1.8	3.46333	.999*	Leucine-rich repeat 3
BnaC01g39060D	1	5.04	2.57	4.23667	1.000*	-
BnaC03g33350D	1.48667	63.2233	14.5167	49.3633	1.000*	-
BnaCnng52990D	1	5.86333	1.32	4.78333	.997*	MYB-CC type transcription factor, LHEQLE-containing domain
BnaC08g04110D	0.06	2.86667	1.95333	2.56	1.000*	E2F Family
BnaC01g17340D	0.0633333	5.93333	5.09667	5.67	1.000**	-
BnaC02g45420D	0.00666667	1.92	1.19667	1.65667	.998*	Armadillo-type fold
BnaA02g05460D	0.123333	1.76	0.853333	1.48	1.000**	Tetratricopeptide-like helical
BnaC04g50410D	3.63333	9.41333	8.45333	9.06333	.998*	tRNA (adenine-N(1)-)-methyltransferase, non-catalytic TRM6 subunit
BnaC06g39780D	20.0567	50.7033	48.15	50.0267	.999*	-
BnaC02g48150D	1	0.826667	0.276667	0.66	1.000**	-
BnaA07g25840D	1	0.896667	0.553333	0.776667	.999*	Tyrosine-protein kinase, catalytic domain
BnaC03g61300D	0.203333	2.22667	1.53667	2.01	1.000**	Peptidase C19, ubiquitin carboxyl-terminal hydrolase 2, conserved site
BnaC01g39150D	1	2.36	1.58333	2.09	.999*	-
BnaA01g30110D	8.86	31.7233	19.63	27.87	1.000**	MYB-CC type transcription factor, LHEQLE-containing domain
BnaC07g21960D	2.07	15.7367	8.99333	13.2967	.998*	Myb domain
BnaA07g10410D	1	2.81	1.69333	2.41667	.999*	Protein of unknown function DUF543
BnaA10g19670D	3.85333	22.3967	20.7533	21.9767	.998*	Chalcone/stilbene synthase, active site
BnaC03g57640D	1.25333	4.10333	3.57333	3.97667	.997*	Tetratricopeptide-like helical
BnaA01g24630D	5.17667	18.85	10.6967	17.0967	.951*	Protein of unknown function DUF581
BnaA07g35600D	15.69	0.0933333	0.376667	0.176667	-1.000**	Pyrophosphate-energised proton pump
BnaAnng37180D	40.0033	0.0466667	0.18	0.0933333	-.999*	-
BnaA02g07640D	3.36333	0.00333333	0.0166667	0.00666667	-.998*
BnaC03g30310D	7.44667	0	0.11	0.0366667	-1.000*	GH3 auxin-responsive promoter
BnaA03g46980D	6.24	2.03333	2.23333	2.10667	-.998*	COG complex component, COG2, C-terminal
BnaC03g04190D	2.25333	0.0133333	0.0266667	0.0166667	-.998*	Glutamine amidotransferase type 2 domain
BnaCnng42820D	1.02	0.0266667	0.253333	0.08	-.997*	ABC transporter, integral membrane type 1
BnaA02g12810D	2.01	0	0.0566667	0.0166667	-1.000**	Ribulose bisphosphate carboxylase, small chain
BnaA10g13510D	2.26667	0.0133333	0.0566667	0.0266667	-1.000**	Uncharacterised protein family, methyltransferase, Williams-Beuren syndrome
BnaA03g29040D	5.03667	1.55667	1.84667	1.62667	-.997*	F-actin capping protein, alpha subunit, conserved site
BnaCnng44680D	2.44667	0.01	0.0466667	0.0233333	-.998*	SGNH hydrolase-type esterase domain
BnaC04g03770D	0.873333	0	0.0233333	0.00666667	-1.000*	Glycoside hydrolase, family 1, active site
BnaA10g14980D	35.6767	11.74	13.3267	12.1433	-.998*	Glutaredoxin subgroup
BnaC02g32520D	1.36	0	0.0866667	0.0233333	-.999*	-
